# Supplementary material for: Factors impacting the pre-analytical quality of blood cultures—Analysis at a tertiary medical center
Source: PLoS One. 2023 Mar 16;18(3):e0282918. doi: 10.1371/journal.pone.0282918 (PMC10019732; doi:10.1371/journal.pone.0282918)
Supplement: S1 Table — (XLSX) [file pone.0282918.s006.xlsx]

## Sheet: Tabelle1
Gram negative	Gram positive	Candida
Bacteroides faecis	Bacillus cereus	Candida albicans
Bacteroides fragilis	Cutibacterium acnes
Campylobacter jejuni	Enterococcus faecalis
Campylobacter ureolyticus	Enterococcus faecium
Capnocytophaga canimorsus	Enterococcus raffinosus
Citrobacter freundii-group	Globicatella sanguinis
Citrobacter koseri	Grampositive, anaerob rods
Citrobacter koseri (ESBL)	Lactobacillus rhamnosus
Enterobacter cloacae-group	Micrococcus luteus
Staphylococcus aureus	Staphylococcus capitis
Staphylococcus aureus, Oxacillin-/Methicillin-resistent (MRSA)	Staphylococcus caprae
Staphylococcus auricularis	Staphylococcus epidermidis
Escherichia coli	Staphylococcus haemolyticus
Escherichia coli (ESBL)	Staphylococcus hominis
Escherichia coli, two morphotypes	Staphylococcus warneri
Gramnegative, anaerob rods	Streptococcus canis (Serogroup G)
Klebsiella aerogenes	Streptococcus constellatus (S. anginosus / milleri-group)
Klebsiella pneumoniae	Streptococcus dysgalactiae (Serogroup A/C/G)
Streptococcus agalactiae (Serogroup B)	Streptococcus gordonii (S. mitis-group)
Streptococcus anginosus (S. anginosus / milleri-group)	Streptococcus parasanguinis (S. mitis-group)
Morganella morganii	Streptococcus pneumoniae (Pneumococci)
Pseudomonas aeruginosa	Streptococcus sanguinis (S. mitis-gruop)
Pseudomonas oryzihabitans (P. putida-group)
